# Supplementary material for: Role of chromatin and transcriptional co-regulators in mediating p63-genome interactions in keratinocytes
Source: BMC Genomics. 2014 Nov 29;15(1):1042. doi: 10.1186/1471-2164-15-1042 (PMC4302094; doi:10.1186/1471-2164-15-1042)
Supplement: Supplementary file 7 — Additional file 7: Table S4: p63 Cooperating TFs Dataset. The 467 TFs enriched by either ChIP-Seq analysis or motif analysis (P value <0.01) are divided into 4 groups - Group A: 13 TFs that are a) expressed in keratinocytes (RPKM >2), b) their in-vivo binding profiles are enriched (P value <0.01 & overlap >5%), c) motifs are enriched at p63 targets (P value <0.01 & overlap >5%) and co-occurs with p63 motif (P value <0.01). Group B (Incomplete Analysis): 11 TFs for which DNA binding motifs are unknown, Group C (Incomplete Analysis): 39 TFs for which there is no ChIP-Seq data and Group Rejected: 404 TFs rejected because a) they are not expressed in keratinocytes (RPKM <2) or b) they are not enriched by ChIP-Seq or motif analysis (P value >0.01 or overlap <5%). In the table, columns A-C mention TF name, -logPvalue of enrichment and % overlap of the in-vivo binding profile of the TF with p63 binding sites. Column D is the expression of the factor in keratinocytes. Columns E-F contain -logPvalue of enrichment and % overlap of the TF motif with p63 bound sites. Column G is the -logPvalue of enrichment of the co-occurrence of TF motif with p63 motif (i.e. within 100 bp). The motif name is in column H. Any missing data is represented by -1. The TFs are arranged in descending order by an average percentage rank calculated across columns B-G for each of the 4 groups. (XLS 108 KB) [file 12864_2014_6850_MOESM7_ESM.xls]

## Sheet: Additionalfile2.txt
TF	log_chip_pval	TF_overlap	rpkm	log_motif_pval	motif_overlap	co-occurrence_p63motif	Motif
Group A
CFOS	300	0.717135	13.2721	98.2052	0.803576	9.23101	AP1.2
CEBPB	300	0.210128	4.12458	97.821	0.934411	5.73766	CEBPB.2
STAT3	300	0.61018	12.9558	95.1046	0.435915	36.3123	STAT3.2
ELK1	300	0.0731665	3.47674	75.1267	0.913952	48.5238	ELK1.2
FOSL2	300	0.113662	6.32228	98.2052	0.803576	9.23101	AP1.2
JUND	300	0.104978	3.8287	98.2052	0.803576	9.23101	AP1.2
STAT1	300	0.0849454	31.6032	102.321	0.352618	27.7104	STAT1.2
USF2	300	0.148654	7.9512	43.1221	0.852231	6.54898	USF.2
MAX	202.258	0.131115	12.4451	41.3635	0.78157	9.49022	MYCMAX.2
BACH1	179.266	0.0709311	7.38975	292.81	0.0909482	199.884	BACH1.1
MYC	231.539	0.101883	45.483	41.3635	0.78157	9.49022	MYCMAX.2
RFX5	300	0.142206	13.221	22.8894	0.486547	8.5601	RFX3.2
TFAP2C	300	0.0645688	4.93875	21.3439	0.550331	79.8425	AP2.1
Group B
KAP1	300	0.12097	24.0291	-1	-1	-1	Missing
WHIP	300	0.137305	11.6131	-1	-1	-1	Missing
TBL1XR1	243.633	0.0809905	21.0225	-1	-1	-1	Missing
SMC3	300	0.186226	2.41304	-1	-1	-1	Missing
RAD1	300	0.119594	3.63961	-1	-1	-1	Missing
MAFF	300	0.115811	2.51106	-1	-1	-1	Missing
CHD1	300	0.0706732	5.77308	-1	-1	-1	Missing
POLE	41.9031	0.071361	17.3895	-1	-1	-1	Missing
MXI1	300	0.0761757	3.14913	-1	-1	-1	Missing
HSPA4L	300	0.0645688	4.14846	-1	-1	-1	Missing
ZNF384	85.6946	0.0629353	7.76067	-1	-1	-1	Missing
Group C
HBP1	-1	-1	11.8163	159.812	0.805983	51.8071	HBP1.1
ETV4	-1	-1	7.64224	74.1129	0.990888	38.5117	PEA3.1
ETS2	-1	-1	13.0706	137.602	0.594859	111.963	ETS2.1
NFE2L1	-1	-1	34.9124	61.2434	0.911923	43.9985	TCF11.1
FOXP1	-1	-1	5.75943	121.699	0.824465	14.4526	FOXP1.1
ELF2	-1	-1	4.47907	99.1925	0.885068	63.072	ELF2.1
STAT6	-1	-1	17.9697	126.511	0.600275	11.7011	STAT6.1
SMAD3	-1	-1	6.8949	88.3575	0.763088	65.5949	SMAD3.2
KLF4	-1	-1	5.35389	96.5045	0.819135	15.7988	GKLF.1
STAT5B	-1	-1	3.30838	116.553	0.741769	18.5139	STAT5B.1
SOX6	-1	-1	2.93395	72.1397	0.934841	16.6846	SOX6.1
RBPJ	-1	-1	9.27235	69.7932	0.82756	15.1043	RBPJK.2
VBP1	-1	-1	9.72384	131.863	0.492048	9.60675	VBP.1
TP53	-1	-1	9.72146	300	0.135391	300	P53.7
ZNF35	-1	-1	2.63905	56.9431	0.981948	13.5721	ZNF35.1
NF1	-1	-1	8.58221	59.3625	0.896562	11.287	NEUROG.1
MECOM	-1	-1	3.46707	161.712	0.470386	11.6125	EVI1.7
KLF6	-1	-1	48.8459	35.8761	0.805381	43.1542	KLF6.1
FOXK2	-1	-1	14.9444	38.7496	0.918654	8.28473	ILF1.1
KCNN4	-1	-1	2.0131	92.8477	0.733259	17.2363	IK1.1
USP7	-1	-1	5.66981	106.484	0.277057	42.1286	TEF1.1
NFAT5	-1	-1	4.64891	45.8153	0.913238	8.53352	NFAT.1
SMAD4	-1	-1	5.317	60.3556	0.717872	14.0269	SMAD4.1
GEMIN2	-1	-1	4.8451	46.5686	0.899768	7.41563	SIP1.1
HPS6	-1	-1	3.25553	33.8996	0.938709	10.1889	RU49.1
TFCP2L1	-1	-1	11.4466	66.2604	0.243187	50.3875	TCFCP2L1.1
ZFX	-1	-1	6.44197	30.6882	0.53864	112.509	ZFX.1
HERPUD1	-1	-1	20.8122	34.2441	0.295796	34.2786	MIF1.1
ZBTB7B	-1	-1	7.90194	10.1568	0.605347	38.2043	CKROX.1
ZNF148	-1	-1	3.29559	29.8697	0.716582	12.9255	ZBP89.1
SPTLC2	-1	-1	6.45622	13.15	0.525918	14.7706	SPT.1
TGIF1	-1	-1	20.4239	20.8327	0.144675	11.763	TGIF1.1
ETV4	-1	-1	7.64224	13.7645	0.198315	21.8126	ETV4.1
ELK3	-1	-1	9.56935	14.466	0.13625	23.9903	ELK3.1
ETV5	-1	-1	7.37169	16.0958	0.0940428	11.097	ETV5.1
ETV3	-1	-1	4.89787	10.9626	0.133843	14.4534	ETV3.1
ELF4	-1	-1	5.58373	16.6234	0.0777959	8.47973	ELF4.1
RFX7	-1	-1	4.02568	14.9281	0.114932	4.56115	RFXDC2.1
PKNOX1	-1	-1	3.3358	6.17198	0.0563053	4.79106	PKNOX1.1
Rejected
SMARCB1	104.614	0.0355945	18.6144	-1	-1	-1	Missing
SREBF2	4.57187	0.000343909	16.9748	-1	-1	-1	Missing
ZNF410	39.0414	0.048749	12.4438	-1	-1	-1	Missing
SMARCC1	300	0.0465996	10.1737	-1	-1	-1	Missing
CHD	300	0.0212364	9.54506	-1	-1	-1	Missing
POLR3A	60.4413	0.00653426	5.29371	-1	-1	-1	Missing
KAT2A	20.4365	0.00481472	5.13421	-1	-1	-1	Missing
SMARCC2	121.149	0.00997335	4.14645	-1	-1	-1	Missing
SIN3	82.0009	0.0355945	3.96536	-1	-1	-1	Missing
NFYA	9.82974	0.00773794	3.418	-1	-1	-1	Missing
BRCA1	46.9208	0.0241596	3.34147	-1	-1	-1	Missing
NR2C2	11.5391	0.00361104	2.93983	-1	-1	-1	Missing
BDP1	75.7959	0.00120368	2.56095	-1	-1	-1	Missing
GTF3C4	105.469	0.011349	1.79899	-1	-1	-1	Missing
EP300	300	0.116585	1.66605	-1	-1	-1	Missing
NFYB	107.788	0.0380019	1.3769	-1	-1	-1	Missing
BRF1	22.0035	0.000687817	1.19488	-1	-1	-1	Missing
HCFC1	16.8153	0.0248474	0.996526	-1	-1	-1	Missing
ARID3A	300	0.110309	0.517833	-1	-1	-1	Missing
COREST	300	0.0506405	0	-1	-1	-1	Missing
BHLHE	252.74	0.0196028	0	-1	-1	-1	Missing
CTCF	300	0.052532	5.3	0	0	0	CTCF
ELK1	161.267	0.0507265	3.47674	0	0	0	ELK1
NRF1	16.3161	0.00576047	2.54061	0	0	0	NRF1
YBX1	-1	-1	117.942	66.2899	0.858678	0	YB1.1
IRF6	-1	-1	105.53	7	0.188515	0	IRF6.1
BNC1	-1	-1	43.1556	57.3726	0.919625	0	BNC.1
HMGA1	-1	-1	41.0385	64.6253	0.903009	0	HMGIY.1
ARP1	-1	-1	34.9368	33.8447	0.680048	0	ARP1.1
PSMC5	-1	-1	25.0963	122.971	0.670592	0	S8.1
NME4	-1	-1	24.7677	70.5072	0.501762	0	NKX63.1
SOX15	-1	-1	22.8151	133.23	0.876128	0	SOX15.1
SF1	-1	-1	21.7289	103.703	0.903894	0	SF1.1
HES1	-1	-1	16.8229	52.8601	0.974469	0	HES1.1
AML1	-1	-1	14.9863	41.5129	0.772028	0	AML1.1
CDKN2A	-1	-1	14.6019	34.6819	0.690879	0	CARF.1
PREB	-1	-1	10.1092	38.6003	0.903095	0	PREB.1
IRF9	-1	-1	10.0479	20.9393	0.144073	0	ISGF3G.1
SATB1	-1	-1	9.73242	133.335	0.881888	0	SATB1.1
SOX9	-1	-1	9.67153	109.12	0.721138	0	SOX9.1
FOXJ3	-1	-1	7.35961	50.5591	0.452936	0	FOXJ3.1
SCAP	-1	-1	6.99704	26.5686	0.787071	0	SREBP.1
EREG	-1	-1	6.60779	10.5229	0.268976	0	ER.1
HOXA9	-1	-1	6.27182	72.9706	0.516634	0	HOXA9.2
KLF13	-1	-1	6.20385	29.1752	0.906619	0	BTEB3.1
ARNT	-1	-1	5.80844	36.7144	0.946188	0	HIF1.2
KEAP1	-1	-1	5.77909	162.146	0.689504	0	NOBOX.1
TFCP2	-1	-1	5.63638	56.9245	0.899312	0	CP2.2
IRX4	-1	-1	5.62133	167.772	0.570876	0	IRX4.1
IRF2	-1	-1	5.59594	8.27246	0.0373077	0	IRF2.1
GRHL2	-1	-1	5.19241	105.627	0.399037	0	GRHL2.1
FOXO3	-1	-1	5.07859	35.6144	0.189117	0	FKHRL1.1
ZBTB17	-1	-1	4.88354	19.8182	0.924413	0	MIZ1.1
SOX4	-1	-1	4.77987	97.4724	0.593828	0	SOX4.1
IRX2	-1	-1	4.67835	162.24	0.331729	0	IRX2.1
HOXC10	-1	-1	4.67232	15.7878	0.0976532	0	HOXC10.1
MITD1	-1	-1	4.59504	41.3799	0.670506	0	MIT.1
BPTX	-1	-1	4.30708	60.8508	0.914957	0	FAC1.1
ATF6	-1	-1	3.93745	44.8013	0.946359	0	ATF6.1
ABL1	-1	-1	3.76466	101.672	0.811914	0	CABL.1
JARID2	-1	-1	3.60399	93.9101	0.897421	0	JARID2.1
HSF2	-1	-1	3.4653	87.821	0.9098	0	HSF2.2
HOXC6	-1	-1	3.4538	130.416	0.641795	0	HOXC6.1
HIVEP1	-1	-1	3.21001	27.8962	0.298891	0	HIVEP1.1
HOXA1	-1	-1	2.84972	45.0214	0.121723	0	HOXA1.1
IRF7	-1	-1	2.76374	108.533	0.652196	0	IRF7.1
ZNF513	-1	-1	2.68512	5.61618	0.0536405	0	RP58.1
DDIT3	-1	-1	2.47126	52.752	0.963208	0	CHOP.2
TGIF2	-1	-1	2.2496	10.5867	0.0492564	0	TGIF2.1
PURA	-1	-1	2.21055	34.5086	0.898968	0	PURALPHA.1
HLTF	-1	-1	2.05511	44.8356	0.911347	0	SMARCA3.1
PLXNA2	-1	-1	2.03613	19.6635	0.155764	0	OCT.1
SOX7	-1	-1	1.97698	115.903	0.746669	0	SOX7.1
NPRL3	-1	-1	1.96654	164.73	0.103069	122.197	MARE.3
NFIL3	-1	-1	1.95696	11.3316	0.0574228	0	E4BP4.1
FOXK1	-1	-1	1.94196	14.1713	0.17373	0	FOXK1.1
E4F1	-1	-1	1.86599	55.5331	0.929769	0	E4F.1
TTF1	-1	-1	1.84176	75.426	0.897077	0	TTF1.1
SOX13	-1	-1	1.77425	126.28	0.729992	0	SOX13.1
MAF	-1	-1	1.75021	56.3261	0.346944	87.4693	VMAF.1
GRHL3	-1	-1	1.60325	26.0625	0.0679962	0	GRHL3.1
ETV6	-1	-1	1.56683	5.84164	0.0475372	4.70612	ETV6.1
TEF	-1	-1	1.56252	107.341	0.98616	0	TEF.1
TWIST2	-1	-1	1.52612	42.9393	0.909284	0	TWIST.1
ARID5B	-1	-1	1.49813	76.1481	0.924585	0	MRF2.1
ETV1	-1	-1	1.44919	120.024	0.759305	81.9455	ETV1.2
HOXC13	-1	-1	1.37993	140.592	0.89418	0	HOXC13.1
ZNF300	-1	-1	1.34512	26.7905	0.947967	0	ZNF300.1
ISL1	-1	-1	1.33899	99.0168	0.457492	0	ISL1.1
HOXA5	-1	-1	1.33106	165.851	0.571736	0	HOXA5.1
BCL6	-1	-1	1.27801	156.757	0.729133	23.6098	BCL6.4
SOX12	-1	-1	1.25904	134.386	0.86822	0	SOX12.1
FOXQ1	-1	-1	1.25283	32.1349	0.332846	0	HFH1.1
JDP2	-1	-1	1.249	300	0.246798	300	JUNDM2.2
OVOL1	-1	-1	1.17287	76.279	0.617296	0	OVOL1.1
MEIS2	-1	-1	1.16647	17.1824	0.0860483	3.38628	MRG1.1
GRHL1	-1	-1	1.03488	68.9172	0.362245	7.2461	GRHL1.1
IRX5	-1	-1	0.860657	166.987	0.528668	0	IRX5.1
HOXC11	-1	-1	0.848443	6.53462	0.0632683	0	HOXC11.1
HOXA10	-1	-1	0.832142	106.708	0.695263	0	HOXA10.1
RORA	-1	-1	0.824052	43.6091	0.334565	2.36377	RORA.1
PAX8	-1	-1	0.804058	51.5361	0.905845	2.62805	PAX8.1
SIX4	-1	-1	0.783307	6.32975	0.21078	0	SIX4.1
HOXC9	-1	-1	0.77733	111.67	0.592367	0	HOXC9.2
MSX2	-1	-1	0.761289	36.8601	0.109172	0	MSX2.2
MSX2	-1	-1	0.761289	90.1624	0.935932	0	MSX2.1
PPARG	-1	-1	0.75505	90.082	0.641021	9.95639	PPARG.3
PLAG1	-1	-1	0.730935	12.5686	0.963672	11.3054	PLAG1.2
MYBL1	-1	-1	0.702701	35.8633	0.218001	17.22	MYBL1.2
HOXC5	-1	-1	0.682635	50.6198	0.252385	0	HOXC5.1
MZF1	-1	-1	0.639228	47.1232	0.952781	0	MZF1.2
HOXC8	-1	-1	0.593351	135.11	0.632253	0	HOXC8.1
ZNF354C	-1	-1	0.584877	20.5058	0.819823	0	ZNF354C.1
IRX3	-1	-1	0.531165	182.676	0.394223	0	IRX3.1
MEIS1	-1	-1	0.523477	118.77	0.572767	0	MEIS1.3
ARID5A	-1	-1	0.497567	106.928	0.793604	0	ARID5A.1
PAX9	-1	-1	0.459408	54.4776	0.94421	0	PAX9.1
HOXB3	-1	-1	0.449201	89.6882	0.453451	0	HOXB3.1
EOMES	-1	-1	0.428355	36.317	0.813032	3.63694	EOMES.3
TCF7L1	-1	-1	0.425328	114.343	0.586005	0	TCF7L1.1
HOXA4	-1	-1	0.425183	40.059	0.223674	0	HOXA4.1
YY2	-1	-1	0.422762	70.7447	0.699132	0	YY2.1
HOXA3	-1	-1	0.406137	95.0044	0.378492	0	HOXA3.2
HOXA3	-1	-1	0.406137	127.903	0.380555	0	HOXA3.1
HOXB4	-1	-1	0.392716	64.9136	0.407977	0	HOXB4.1
EMX2	-1	-1	0.358074	52.9469	0.147683	0	EMX2.1
HOXC4	-1	-1	0.354309	44.2457	0.331299	0	HOXC4.1
ZFHX3	-1	-1	0.329962	158.796	0.861171	0	ATBF1.1
MAFB	-1	-1	0.308389	47.7328	0.132554	18.8404	MAFB.1
KCNIP3	-1	-1	0.277383	33.1759	0.913238	0	DREAM.1
BACH2	-1	-1	0.253464	109.627	0.675234	87.6982	BACH2.1
ZNF239	-1	-1	0.25181	79.7773	0.917794	8.15414	MOK2.2
HOXA2	-1	-1	0.242302	96.9666	0.293389	0	HOXA2.1
HOXB7	-1	-1	0.235848	106.833	0.431101	0	HOXB7.1
SALL2	-1	-1	0.233288	13.3516	0.703688	0	SALL2.1
DLX1	-1	-1	0.231696	87.6716	0.445199	0	DLX1.2
MEIS3	-1	-1	0.229829	58.3439	0.255136	15.6141	MRG2.1
LEF1	-1	-1	0.218495	109.148	0.910513	3.21419	LEF1.2
CABLES1	-1	-1	0.216782	34.9957	0.157827	6.82229	IK3.1
DBP	-1	-1	0.207752	101.967	0.815525	0	DBP.1
LHX1	-1	-1	0.202941	17.5287	0.165478	0	LHX1.1
CEBPA	-1	-1	0.195082	132.606	0.9308	2.34683	CEBPA.1
DLX5	-1	-1	0.178674	118.13	0.430929	0	DLX5.1
FOXF2	-1	-1	0.178237	45.0615	0.209834	0	FREAC2.1
DLX3	-1	-1	0.164481	139.183	0.932434	0	DLX3.1
ZEB1	-1	-1	0.161656	40.7399	0.976188	0	DELTAEF1.1
BARX2	-1	-1	0.149647	113.034	0.42878	0	BARX2.2
GBX2	-1	-1	0.14847	21.6326	0.0665349	0	GBX2.1
HIC1	-1	-1	0.143373	76.2823	0.857904	10.0025	HIC1.2
POU2F3	-1	-1	0.141886	7.54821	0.143901	0	POU2F3.1
LMX1B	-1	-1	0.140784	136.164	0.984097	0	LMX1B.1
HOXB6	-1	-1	0.139613	115.025	0.62529	0	HOXB6.1
HOXA6	-1	-1	0.132681	53.2924	0.203559	0	HOXA6.1
OTX1	-1	-1	0.130863	62.7905	0.156795	0	OTX1.1
REX1	-1	-1	0.116207	22.4101	0.118972	0	REX1.1
SCXA	-1	-1	0.108315	56.6737	0.905845	0	SCX.1
ASCL2	-1	-1	0.0917765	36.2882	0.748302	65.7589	ASCL2.1
HAS1	-1	-1	0.090139	29.4976	0.906619	0	HAS.1
GATA6	-1	-1	0.081054	125.213	0.523941	0	GATA6.1
EN1	-1	-1	0.067478	44.0348	0.392246	0	EN1.1
DLX2	-1	-1	0.067469	123.131	0.642139	0	DLX2.1
ELF3	-1	-1	0.0662525	109.115	0.484742	21.2326	ELF3.1
NRL	-1	-1	0.0628565	43.2161	0.721482	29.4257	NRF2.1
HOXB5	-1	-1	0.0560905	141.23	0.451388	0	HOXB5.1
TFAP2E	-1	-1	0.052573	18.0022	0.371271	60.742	TCFAP2E.1
EN2	-1	-1	0.052548	34.4168	0.172183	0	EN2.1
FOXL1	-1	-1	0.0524045	4.68825	0.178716	0	FOXL1.1
FOXL1	-1	-1	0.0524045	67.4962	0.634574	0	FREAC7.1
POU6F1	-1	-1	0.0468875	41.3809	0.115533	0	BRN5.4
DLX4	-1	-1	0.046416	75.1512	0.426975	0	DLX4.1
OSR1	-1	-1	0.039036	5.05355	0.177598	0	OSR1.1
GFI1	-1	-1	0.0368525	103.848	0.575432	0	GFI1.2
ERG	-1	-1	0.0321595	167.048	0.721826	43.6685	ERG.2
HLF	-1	-1	0.031535	85.9547	0.282644	0	HLF.1
LHX6	-1	-1	0.0314675	55.4365	0.277486	0	LHX6.1
AML2	-1	-1	0.0277395	37.7471	0.688902	0	AML2.1
TFAP2B	-1	-1	0.025779	31.0883	0.346428	94.0368	TCFAP2B.1
HOXA11	-1	-1	0.024242	9.23732	0.0679103	0	HOXA11.1
MEOX1	-1	-1	0.020908	85.4685	0.400241	0	MEOX1.1
LHX5	-1	-1	0.020771	10.2262	0.154216	0	LHX5.1
TBX6	-1	-1	0.019293	11.3706	0.545173	11.499	TBX6.1
RORGAMMA	-1	-1	0.017718	7.63639	0.0161609	0	RORGAMMA.1
FOXH1	-1	-1	0.015499	20.279	0.249463	0	FAST1.3
PAX6	-1	-1	0.0152705	71.0501	0.957878	0	PAX6.2
VAX2	-1	-1	0.0152375	91.4168	0.385455	0	VAX2.1
SHOX2	-1	-1	0.015014	49.699	0.28359	0	SHOX2.1
LBX2	-1	-1	0.013848	89.983	0.489126	0	LBX2.1
MYB	-1	-1	0.0137995	83.2132	0.663114	9.91852	VMYB.1
MSX1	-1	-1	0.012197	81.8761	0.463079	0	MSX1.1
NKX3-2	-1	-1	0.0120715	84.0074	0.361472	0	BAPX1.1
HOXB8	-1	-1	0.0109595	75.1397	0.468151	0	HOXB8.1
PRRX2	-1	-1	0.01055	25.2958	0.0759048	0	PRRX2.1
FOXJ1	-1	-1	0.0103325	109.833	0.909138	0	FOXJ1.1
HOXB9	-1	-1	0.01013	114.343	0.890226	0	HOXB9.1
VAX1	-1	-1	0.00977	130.52	0.58334	0	VAX1.1
PKNOX2	-1	-1	0.0096975	7.48812	0.107367	4.44309	PKNOX2.1
SOX30	-1	-1	0.0092835	132.903	0.874065	2.69985	SOX30.1
ESX1	-1	-1	0.0092005	25.065	0.141322	0	ESX1.1
SIX1	-1	-1	0.008601	12.2573	0.16522	0	SIX1.1
NR5A2	-1	-1	0.007873	75.1261	0.904066	0	FTF.1
ZBTB16	-1	-1	0.007752	112.455	0.894008	0	PLZF.2
KLF1	-1	-1	0.0071895	38.4547	0.913238	0	EKLF.1
ALX1	-1	-1	0.006037	38.9101	0.297945	0	CART1.1
ZIC2	-1	-1	0.005671	44.4647	0.626408	87.4695	ZIC2.2
LHX2	-1	-1	0.0053625	65.062	0.263045	0	LHX2.1
TCF15	-1	-1	0.0050825	54.7721	0.901805	0	PARAXIS.1
NR2F1	-1	-1	0.005008	73.4841	0.54311	0	COUP.2
ALX4	-1	-1	0.004811	20.5575	0.116049	0	ALX4.1
PRDM16	-1	-1	0.0047185	63.6861	0.975587	31.0532	MEL1.2
SALL1	-1	-1	0.004531	131.038	0.890914	0	SALL1.1
KLF15	-1	-1	0.004511	31.4157	0.775466	0	KKLF.1
POU4F1	-1	-1	0.004077	74.3556	0.906877	0	BRN3.2
GSC	-1	-1	0.0033265	68.0048	0.891146	0	GSC.1
SPDEF	-1	-1	0.0030315	42.2262	0.905158	10.8529	PDEF.1
PRRX1	-1	-1	0.00289	18.6108	0.0759048	0	PRRX1.1
SPIB	-1	-1	0.0026105	51.0783	0.160578	5.98679	SPIB.1
MYF5	-1	-1	0.0026	9.13549	0.253675	65.6501	MYF5.1
MESP1	-1	-1	0.0024505	69.2262	0.903009	8.68704	MESP1_2.1
SOX2	-1	-1	0.002416	121.48	0.783547	0	SOX2.1
SOX5	-1	-1	0.002216	135.728	0.840024	0	SOX5.1
ONECUT2	-1	-1	0.002046	93.9706	0.735322	0	OC2.1
MNX1	-1	-1	0.001911	44.757	0.144675	0	HLXB9.1
PITX2	-1	-1	0.001821	101.87	0.30233	0	PITX2.1
GBX1	-1	-1	0.0017535	48.7033	0.203129	0	GBX1.1
CDX2	-1	-1	0.001681	149.022	0.89951	0	CDX2.1
LHX3	-1	-1	0.0016185	81.1662	0.648328	0	LHX3.2
LTF	-1	-1	0.0015845	64.4449	0.953924	0	LACTOFERRIN.1
ARX	-1	-1	0.001374	12.3307	0.0828677	0	ARX.1
BARX1	-1	-1	0.0012975	110.446	0.453709	0	BARX1.1
HOXD8	-1	-1	0.0012665	68.7352	0.402734	0	HOXD8.1
HNF4A	-1	-1	0.0011935	14.15	0.478037	0	HNF4A.1
GATA4	-1	-1	0.0010595	120.638	0.506834	0	GATA4.1
ZIC3	-1	-1	0.001004	36.3706	0.550073	124.412	ZIC3.1
ELF5	-1	-1	0.0008515	112.38	0.318061	23.3062	ELF5.1
MAFA	-1	-1	0.000842	50.0696	0.974813	0	MAFA.1
GCM1	-1	-1	0.0007145	43.6308	0.906559	0	GCM1.1
POU3F2	-1	-1	0.000484	98.1759	0.895702	0	BRN2.3
SOX11	-1	-1	0.0004395	95.2899	0.573283	0	SOX11.1
MYT1	-1	-1	0.000352	60.71	0.369036	0	MYT1.2
LHX9	-1	-1	0.0002585	47.6778	0.221181	0	LHX9.1
TAL1BETAHEB	-1	-1	0	4.3279	0.0760767	0	TAL1BETAHEB.1
PTF1A	-1	-1	0	4.64207	0.235193	3.31291	PTF1.1
ESRRB	-1	-1	0	5.35067	0.102639	0	ESRRB.1
HOXD11	-1	-1	0	5.44491	0.0442706	0	HOXD11.1
PITX3	-1	-1	0	8.61261	0.0430671	0	PITX3.1
EVX2	-1	-1	0	8.98297	0.0217485	0	EVX2.1
OTP	-1	-1	0	9.25493	0.0586263	0	OTP.1
HOXA13	-1	-1	0	9.33724	0.0618929	0	HOXA13.1
BARHL2	-1	-1	0	10.857	0.0819221	0	BARHL2.1
HNF6	-1	-1	0	12.067	0.320382	0	HNF6.1
DMRT5	-1	-1	0	13.2147	0.257973	0	DMRT5.1
ERR	-1	-1	0	13.5735	0.247915	0	ERR.1
ALX3	-1	-1	0	14.2248	0.12413	0	ALX3.1
RORA2	-1	-1	0	15.8996	0.0270781	0	RORA2.1
RAX	-1	-1	0	16.224	0.0906043	0	RAX.1
INSM1	-1	-1	0	17.1113	0.359752	29.1426	INSM1.1
DMRT4	-1	-1	0	19.451	0.134445	0	DMRT4.1
ASCL1	-1	-1	0	21.3197	0.961807	11.1671	MASH1.1
GC	-1	-1	0	21.7799	0.680392	0	GC.1
UNCX	-1	-1	0	24.1273	0.119574	0	UNCX4.1
RORA1	-1	-1	0	24.7721	0.379094	0	RORA1.1
MSX3	-1	-1	0	25.475	0.150778	0	MSX3.1
LHX8	-1	-1	0	26.4473	0.100748	0	LHX8.1
TBX5	-1	-1	0	27.1385	0.722514	32.683	TBX5.1
PROP1	-1	-1	0	27.4012	0.158171	0	PROP1.1
PHOX2B	-1	-1	0	27.426	0.139689	0	PHOX2B.1
TBX20	-1	-1	0	27.8125	0.314622	54.1634	TBX20.2
ZIC1	-1	-1	0	28.3585	0.494112	100.523	ZIC1.1
ATOH1	-1	-1	0	28.9872	0.389152	32.6881	ATOH1.1
AML3	-1	-1	0	30.1255	0.529012	0	AML3.1
OR5I1	-1	-1	0	32.4214	0.601479	61.9561	OLF1.2
TLX1	-1	-1	0	32.4535	0.949798	0	TLX1.1
ISRE	-1	-1	0	32.6904	0.146394	0	ISRE.2
MYOD1	-1	-1	0	32.8761	0.684002	0	MYOD.1
RFX4	-1	-1	0	32.9245	0.320897	0	RFX4.2
DMRT7	-1	-1	0	34.0947	0.412963	0	DMRT7.1
PRDM14	-1	-1	0	36.4473	0.41537	0	PRDM14.1
LMX1A	-1	-1	0	36.58	0.349179	0	LMX1A.1
GFI1B	-1	-1	0	37.3063	0.173128	0	GFI1B.1
VSX1	-1	-1	0	37.3215	0.205278	0	VSX1.1
ISX	-1	-1	0	37.5346	0.13754	0	ISX.1
MEF3	-1	-1	0	40.9208	0.572681	0	MEF3.1
PHOX2A	-1	-1	0	40.9318	0.170463	0	PHOX2A.1
TCF2	-1	-1	0	41.2007	0.139861	0	TCF2.1
SPZ1	-1	-1	0	41.8356	0.816041	0	SPZ1.1
NEUROD1	-1	-1	0	43.0706	0.384853	0	NBRE.1
HMX2	-1	-1	0	45.2534	0.208201	0	HMX2.3
POU3F3	-1	-1	0	46.8327	0.268976	0	POU3F3.1
BARHL1	-1	-1	0	47.5272	0.211983	0	BARHL1.1
TST1	-1	-1	0	47.8794	0.906103	0	TST1.1
SIX	-1	-1	0	48.4485	0.903353	0	SIX.1
NEUROG1	-1	-1	0	49.5421	0.535545	4.80579	NFY.4
MYT1L	-1	-1	0	50.5031	0.931376	0	MYT1L.1
LHX4	-1	-1	0	51.0799	0.217399	0	LHX4.1
HMX1	-1	-1	0	52.4868	0.195478	0	HMX1.1
MYOG	-1	-1	0	54.9208	0.799278	32.3885	MYOGENIN.2
CREB	-1	-1	0	55.0022	0.989685	5.08708	CREB.3
GSX1	-1	-1	0	55.3675	0.9049	0	GSH1.1
CRP	-1	-1	0	56.6757	0.925789	0	PTX1.1
POU3F4	-1	-1	0	57.2076	0.904728	0	BRN4.1
DMBX1	-1	-1	0	57.7721	0.205364	0	DMBX1.1
SMAD	-1	-1	0	57.9031	0.976704	17.0614	SMAD.1
TGIF	-1	-1	0	58.7447	0.985077	24.7373	TGIF.1
PAX2	-1	-1	0	59.1618	0.900516	0	PAX2.1
HOXD13	-1	-1	0	59.4855	0.517665	0	HOXD13.1
MYF6	-1	-1	0	60.4045	0.8218	35.7555	MYF6.1
HOXB13	-1	-1	0	60.6108	0.488782	0	HOXB13.1
REV-ERBA	-1	-1	0	60.7282	0.533396	0	REV-ERBA.2
TAL1_E2A	-1	-1	0	61.52	0.928823	6.41922	TAL1_E2A.2
CUX1	-1	-1	0	62.6676	0.902665	0	CDP.2
SIX3	-1	-1	0	63.1409	0.938339	0	SIX3.3
FOXI1	-1	-1	0	64.011	0.545259	0	HFH3.1
AIRE	-1	-1	0	69.2306	0.560475	0	AIRE.1
GATA5	-1	-1	0	70.2048	0.274994	0	GATA5.1
STAT5	-1	-1	0	72.6655	0.280323	5.28134	STAT5.1
PCE1	-1	-1	0	73.5575	0.29657	0	PCE1.1
ARE	-1	-1	0	73.6778	0.974813	0	ARE.2
PAX3	-1	-1	0	73.9508	0.866415	0	PAX3.3
PHOX2	-1	-1	0	78.0731	0.8951	0	PHOX2.1
PDX1	-1	-1	0	78.6861	0.270695	0	PDX1.1
CRX	-1	-1	0	80.9355	0.845354	0	CRX.1
FOXD3	-1	-1	0	81.0031	0.651251	0	HFH2.1
NXF_ARNT	-1	-1	0	82.6126	0.895556	84.9815	NRL.2
OTX2	-1	-1	0	84.7077	0.18671	0	OTX2.2
CAAT	-1	-1	0	84.8477	0.802201	0	CAAT.1
HNF3B	-1	-1	0	86.3575	0.636293	0	HNF3B.1
CEBP	-1	-1	0	86.9586	0.978767	8.66789	CEBP.2
EVX1	-1	-1	0	92.2069	0.230207	0	EVX1.1
HMBOX	-1	-1	0	92.8861	0.334909	0	HMBOX.1
STAT	-1	-1	0	93.4597	0.457148	10.8491	STAT.1
HOXD1	-1	-1	0	94.2612	0.310152	0	HOXD1.1
HNF3	-1	-1	0	94.5901	0.954844	5.48748	HNF3.1
MSX	-1	-1	0	97.1612	0.930775	0	MSX.1
SOX3	-1	-1	0	98.475	0.929597	2.33112	SOX3.1
SPIC	-1	-1	0	99.8268	0.229863	15.508	SPIC.1
MYB	-1	-1	0	100.959	0.644116	24.6485	CMYB.2
HOXD3	-1	-1	0	102.059	0.577323	0	HOXD3.1
POU1F1	-1	-1	0	105.403	0.709619	0	PIT1.1
GSX2	-1	-1	0	107.79	0.430671	0	GSH2.2
IRX6	-1	-1	0	108.498	0.333964	0	IRX6.1
CDX1	-1	-1	0	110.801	0.985558	0	CDX1.1
PAX4	-1	-1	0	111.695	0.980229	0	PAX4.1
HOXD10	-1	-1	0	113.539	0.777701	0	HOXD10.1
SRY	-1	-1	0	113.703	0.971203	0	SRY.1
TLX2	-1	-1	0	115.048	0.733603	0	TLX2.1
NOBOX	-1	-1	0	117.509	0.790596	0	NMP4.1
CHR	-1	-1	0	118.339	0.905184	0	CHR.1
SPI1	-1	-1	0	127.833	0.567352	21.2587	SPI1.3
HMX3	-1	-1	0	130.218	0.509499	0	HMX3.2
PDX1	-1	-1	0	142.544	0.437462	0	IPF1.1
HHEX	-1	-1	0	142.932	0.782429	0	HHEX.1
ISL2	-1	-1	0	144.315	0.760853	0	ISL2.1
HNF1	-1	-1	0	149.815	0.564945	0	HNF1.4
GSX2	-1	-1	0	157.752	0.960887	0	GSH2.1
GATA1	-1	-1	0	163.362	0.826872	0	GATA1.3
BSX	-1	-1	0	174.257	0.919539	0	BSX.1
KDM5B	0	0	20.3206	40.2716	0.925986	4.88839	JARID1B.1
ETS1	0	0	12.6107	57.1385	0.783633	51.1544	CETS1P54.1
ETS1	0	0	12.6107	57.2993	0.958996	11.6605	ETS1.1
ELF1	0	0	8.91156	8.82102	0.204161	35.3432	ELF1.1
TCF12	0	0	8.84655	26.3045	0.649789	29.607	TCF12.1
SRF	0	0	7.70606	127.73	0.453194	3.15553	SRF.4
ATF2	0	0	7.02456	22.0685	0.518697	0	ATF2.1
CREB1	0	0	6.07138	10.0137	0.0610333	0	CREB2.1
TCF3	0	0	5.84983	5.47625	0.530732	25.206	E47.1
ESRRA	0	0	5.75551	28.1314	0.246712	0	ESRRA.1
MEF2A	0	0	4.24756	61.4828	0.496519	0	MEF2.6
CEBPD	0	0	4.07704	163.785	0.810883	22.2289	CEBPD.1
RXRA	0	0	3.00849	16.8794	0.486805	0	RXR_RXR.1
NR2C2	0	0	2.93983	8.92445	0.0882833	0	TR4.2
THAP1	0	0	2.69051	62.3851	0.11923	18.952	THAP1.1
GABPA	0	0	2.19721	5.36351	0.0511476	11.1715	GABPA.1
ZBTB33	0	0	2.17613	88.7471	0.432992	49.8103	KAISO.1
TEAD4	0	0	1.92218	100.157	0.956331	7.20997	TEAD.1
IRF1	0	0	1.86823	9.90658	0.0833835	0	IRF1.1
TAF1A	0	0	1.36064	22.767	0.194619	0	SL1.1
SP4	0	0	0.42114	12.1141	0.542422	0	SP4.2
ZEB1	0	0	0.161656	60.5406	0.861859	13.6871	AREB6.1
STAT5A	0	0	0.155853	113.127	0.262271	12.4304	STAT5A.1
IRF4	0	0	0.0182905	84.8416	0.989026	2.89913	IRF4.1
NANOG	0	0	0.006101	55.6308	0.973095	28.8382	NANOG.1
HNF4	0	0	0	12.5171	0.302072	0	HNF4.3
PAX5	0	0	0	60.2	0.924611	0	PAX5.3
GATA2	0	0	0	130.351	0.763174	0	GATA2.2
GTF2	300	0.125097	41.2405	20.054	0.646953	0	GTF3R4.1
HSF1	20.9957	0.00146161	8.38598	60.5607	1	0	HSF1.1
MAZ	300	0.0858912	8.081	39.4191	0.919797	0	MAZ.1
YY1	9.82974	0.00515863	6.92216	70.0867	1	0	YY1.2
IRF3	104.614	0.0163357	6.73588	41.5901	0.140119	0	IRF3.1
ZNF143	300	0.0859771	6.41575	5.61979	0.0020631	0	ZNF143.1
ZNF217	300	0.0809905	4.2153	71.9066	0.980229	0	ZNF217.1
PRDM1	300	0.0258791	2.02872	59.3726	0.206739	0	PRDM1.1
GATA3	56.1831	0.0643969	1.7845	142.676	0.891687	0	GATA3.2
TCF7	300	0.0604419	0.301112	124.106	0.66105	0	TCF7.1
IKZF1	300	0.0593242	0	40.8794	0.986848	0	LYF1.1
FOSL1	3.61609	0.00206345	5.57258	98	0.803576	9.2	AP1.2
CJUN	39	0.003	14.5891	98	0.803576	9.2	AP1.2
STAT2	46.11	0.004	10.4324	102.321	0.352618	27.7104	STAT1.2
GATA	13.4461	0.00464277	0	99.9747	0.998882	5.80261	GATA.1
ELK4	8.87943	0.00472874	1.80326	6.84771	0.135649	37.299	ELK4.1
TFAP2A	300	0.048749	7.25195	21.3439	0.550331	79.8425	AP2.1
TCF7L2	300	0.0662024	1.71705	87.5243	0.293475	2.24307	TCF7L2.2
ZNF263	113.278	0.097756	1.8459	9.82974	0.501075	10.6483	ZNF263.1
MAFK	300	0.123377	1.03498	110.335	0.454053	2.68505	MAFK.1
